# Supplementary material for: Allometry indicates giant eyes of giant squid are not exceptional
Source: BMC Evol Biol. 2013 Feb 18;13:45. doi: 10.1186/1471-2148-13-45 (PMC3661360; doi:10.1186/1471-2148-13-45)
Supplement: Additional file 1 — Eye size and mantle length data on squid. [file 1471-2148-13-45-S1.xlsx]

## Sheet: DATA
species	ML [mm]	ED [mm]	n	source (references are listed in Additional file 4)
Abralia andamanica	32.05	4.65	2	CAS
Abralia astrostricta	53.15	11.9	2	CAS
Abralia multihamata	38.4	7.46667	3	CAS
Abraliopsis falco	18.3	6.5	1	CAS
Abraliopsis felis	33	8.5	1	CAS
Amphorateuthis alveatus	14.25	7.75	4	Young et al. 2007
Asperoteuthis acanthoderma	620	28	1	Judkins et al. 2009
Asperoteuthis mangoldae	100	17	1	Young et al. 2007
Asperoteuthis nesisi	363	27	1	Arkhipkin and Laptikhovsky 2008
Berryteuthis anonychus	66.5	10.6	1	CAS
Berryteuthis magister	58.9667	11.9333	3	CAS
Brachioteuthis riisei	54.3	8.3	1	CAS
Chiroteuthis veranyi	66.4762	14.6667	21	Rodhouse and Lu 1998, Mensch 2010
Chiroteuthis calyx	33.7	5.75	2	CAS
Cranchia scabra	56.9	4.3	1	CAS
Doryteuthis sp.	35.7	8.53333	3	CAS
Dosidicus gigas	865	80	1	Glaubrecht et al. 2004
Enoploteuthis galaxias	36.8	4.3	1	CAS
Euprymna berryi	38.2	13.9667	3	CAS
Euprymna morsei	34.4	10.2667	3	CAS
Euprymna scolopes	19.8667	9.4	3	CAS
Euprymna stenodactyla	13.7333	4.93333	3	CAS
Galiteuthis phyllura	46.7667	4.56667	3	CAS
Gonatopsis borealis	117.233	17.6667	3	CAS
Gonatus onyx	42.4333	9	3	CAS
Gonatus pyros	22.4667	4.91667	3	CAS
Histioteuthis celetaria	79.5	18	2	CAS; larger eye
Histioteuthis corona	45	14.8	1	CAS; larger eye
Histioteuthis heteropsis	45.7	20.1	2	CAS; larger eye
Hyaloteuthis pelagica	56.5	4.7	3	CAS
Idiosepius biserialis	5	1.15	10	Hylleberg and Nateewathma 1991
Inioteuthis japonica	12.5	6.8	2	CAS
Iridoteuthis iris	14.75	11.04	10	Harman and Seki 1990
Japetella sp.	72	14	1	Young 1972
Leachia sp.	70.25	6.65	2	CAS
Liocranchia reinhardti	109	20	1	CAS
Loligo duvauceli	112.533	16.7333	3	CAS
Loligo edulis	96.9	17	2	CAS
Loligo gahi	64.5667	9.66667	3	CAS
Loligo japonica	49.9167	8.33333	3	CAS
Loligo kobiensis	59.1	10.8	2	CAS
Loligo opalescens	124.167	15.5333	3	CAS
Loligo vulgaris	115.9	19	2	CAS
Loliolopsis diomedeae	51.7333	8.13333	3	CAS
Loliolus affinis	20.625	6.4	2	CAS
Loliolus typus	40.2	10.3	1	CAS
Lolliguncula argus	39.3333	6.75	3	CAS
Lolliguncula brevia	43.7	10.8	1	CAS
Lolliguncula panamensis	94.2	15.3	2	CAS
Magnapinna atlantica	56	4.25	2	Vecchione and Young 2006
Magnapinna pacifica	51	4	1	Vecchione and Young 1998
Magnapinna sp.	49	3	1	Vecchione and Young 1998
Megalocranchia papillata	40	3.5	1	Voss 1960
Notodarus hawaiiensis	87.8	15.4	1	CAS
Octopoteuthis deletron	55.8333	11.9667	3	CAS
Ommastrephes bartrami	550	30	1	Akyol and Sen 2004
Onychoteuthis borealijaponica	280	27.3	1	CAS
Ornithoteuthis volatilis	106.4	15.3	1	CAS
Promachoteuthis sulcus	25	2.5	1	Young et al. 2007
Rossia australis	34.59	18.1	2	Reid 1991
Rossia mastigophora	39.205	18.95	2	Reid 1991
Rossia sp.	38.615	17.35	2	Reid 1991
Rossia glaucopsis	10	5.3	1	CAS
Rossia pacifica	33.4667	10.75	3	CAS
Sepia filibrachia	54.95	6.35	20	Reid and Lu 2005
Sepia furcata	49.2333	5.925	12	Ho and Lu 2005
Sepia hirunda	49.7786	5.88571	14	Ho and Lu 2005
Sepia mestus	71.85	8.05	20	Reid and Lu 2005
Sepia pharaonis	218.2	24	50	Neethiselvan 2001
Sepia prabahari	108.4	12.5	50	Neethiselvan and Venkataramani 2002
Sepia ramani	246.5	27.9	50	Neethiselvan 2001
Sepia aculeata	190	37.8	1	CAS
Sepia hoylei	33.7	9.96667	3	CAS
Sepia kobiensis	53.2833	6.86667	3	CAS
Sepia latimanus	84.5	11.7	1	CAS
Sepia tokioensis	34.9667	9.75	3	CAS
Sepiadarium kochii	14.8	5.53333	3	CAS
Sepiella sp.	52.3	14.6	2	CAS
Sepioloidae magna	53.025	8.45	8	Reid 2009
Sepioteuthis lessonians	89.1788	14.7731	26	CAS
Sepioteuthis sepioidea	13.9667	4.76667	3	CAS
Stenoteuthis oualaniensis	70.1	11.25	2	CAS
Thysanoteuthis rhombus	543.667	36.6667	3	Sreenivasan and Sarvesan 1990, Kasim et al. 1998, Marcic et al. 2008
Todarodes pacificus	164.5	19.95	2	CAS
Watasenia scintillans	45.8	10	1	CAS
Architeuthis ssp.	1028	80	1	Guerra et al. 2004
Architeuthis ssp.	975	95	1	Guerra et al. 2004
Architeuthis ssp.	1084	96	1	Guerra et al. 2004
Architeuthis ssp.	1000	90	1	Guerra et al. 2004
Architeuthis ssp.	1220	99	1	Guerra et al. 2004
Architeuthis ssp.	1495	160	1	Gonzalez et al. 2000
Architeuthis ssp.	900	80	1	Hoving et al. 2006
Architeuthis ssp.	1800	130	1	Guerra et al. 2004
Architeuthis ssp.	1350	120	1	Guerra et al. 2004
Architeuthis ssp.	19.8	3.5	1	Tsuchiya and Mori 1998
Mesonychoteuthis hamiltoni	86	15	1	McSweeny 1970
Mesonychoteuthis hamiltoni	68	10	1	McSweeny 1970
Mesonychoteuthis hamiltoni	59	8	1	McSweeny 1970
Mesonychoteuthis hamiltoni	59	8	1	McSweeny 1970
CAS: California Academy of Sciences, ED: eye diameter, ML: mantle length
