# Supplementary material for: Allometry indicates giant eyes of giant squid are not exceptional
Source: BMC Evol Biol. 2013 Feb 18;13:45. doi: 10.1186/1471-2148-13-45 (PMC3661360; doi:10.1186/1471-2148-13-45)
Supplement: Additional file 3 — Eye size and body mass data on squid and acanthomorph fish. [file 1471-2148-13-45-S3.xlsx]

## Sheet: DATA
clade	species	BM [g]	ED [mm]	n	source
decapodiform	Abralia andamanica	3.1	4.65	2	CAS
decapodiform	Abralia astrostricta	11.7	11.9	2	CAS
decapodiform	Abralia multihamata	6.4	7.46667	3	CAS
decapodiform	Abraliopsis falco	0.7	6.5	1	CAS
decapodiform	Abraliopsis felis	2.6	8.5	1	CAS
decapodiform	Berryteuthis anonychus	9.1	10.6	1	CAS
decapodiform	Berryteuthis magister	12.0667	11.9333	3	CAS
decapodiform	Brachioteuthis riisei	4.2	8.3	1	CAS
decapodiform	Chiroteuthis calyx	2.5	5.75	2	CAS
decapodiform	Cranchia scabra	5.2	4.3	1	CAS
decapodiform	Doryteuthis sp.	2.66667	8.53333	3	CAS
decapodiform	Dosidicus gigas	2.56667	6.6	3	CAS
decapodiform	Enoploteuthis galaxias	1.4	4.3	1	CAS
decapodiform	Euprymna berryi	1.904	2.5	3	CAS
decapodiform	Euprymna morsei	12.1667	10.2667	3	CAS
decapodiform	Euprymna scolopes	4.5	9.4	3	CAS
decapodiform	Euprymna stenodactyla	0.766667	4.93333	3	CAS
decapodiform	Galiteuthis phyllura	1.53333	4.56667	3	CAS
decapodiform	Gonatopsis borealis	59.5667	17.6667	3	CAS
decapodiform	Gonatus onyx	3.73333	9	3	CAS
decapodiform	Gonatus pyros	0.566667	4.91667	3	CAS
decapodiform	Histioteuthis celetaria	81.6	18	2	CAS; larger eye
decapodiform	Histioteuthis corona	19.7	14.8	1	CAS; larger eye
decapodiform	Histioteuthis heteropsis	35.1	20.1	2	CAS; larger eye
decapodiform	Hyaloteuthis pelagica	5.46667	4.7	3	CAS
decapodiform	Inioteuthis japonica	1.3	6.8	2	CAS
decapodiform	Leachia sp.	4.25	6.65	2	CAS
decapodiform	Liocranchia reinhardti	31	20	1	CAS
decapodiform	Loligo duvauceli	38.8667	16.7333	3	CAS
decapodiform	Loligo edulis	40.4	17	2	CAS
decapodiform	Loligo gahi	9.03333	9.66667	3	CAS
decapodiform	Loligo japonica	6.66667	8.33333	3	CAS
decapodiform	Loligo kobiensis	10.85	10.8	2	CAS
decapodiform	Loligo opalescens	37.3667	15.5333	3	CAS
decapodiform	Loligo vulgaris	37.75	19	2	CAS
decapodiform	Loliolopsis diomedeae	5.73333	8.13333	3	CAS
decapodiform	Loliolus affinis	1.65	6.4	2	CAS
decapodiform	Loliolus typus	5.3	10.3	1	CAS
decapodiform	Lolliguncula argus	2.36667	6.75	3	CAS
decapodiform	Lolliguncula brevia	6	10.8	1	CAS
decapodiform	Lolliguncula panamensis	50.9	15.3	2	CAS
decapodiform	Notodarus hawaiiensis	29.9	15.4	1	CAS
decapodiform	Octopoteuthis deletron	25.8333	11.9667	3	CAS
decapodiform	Onychoteuthis borealijaponica	542.6	27.3	1	CAS
decapodiform	Ornithoteuthis volatilis	28	15.3	1	CAS
decapodiform	Rossia glaucopsis	0.9	5.3	1	CAS
decapodiform	Rossia pacifica	12.8	10.75	3	CAS
decapodiform	Sepia aculeata	564.5	37.8	1	CAS
decapodiform	Sepia hoylei	10.1333	9.96667	3	CAS
decapodiform	Sepia kobiensis	10.6333	6.86667	3	CAS
decapodiform	Sepia latimanus	68.55	11.7	1	CAS
decapodiform	Sepia pharaonis	9.1	11.3667	3	CAS
decapodiform	Sepia tokioensis	4.5	9.75	3	CAS
decapodiform	Sepiadarium kochii	1	5.53333	3	CAS
decapodiform	Sepiella sp.	26.4	14.6	2	CAS
decapodiform	Sepioteuthis lessonians	75.5	14.7731	26	CAS
decapodiform	Sepioteuthis sepioidea	0.633333	4.76667	3	CAS
decapodiform	Stenoteuthis oualaniensis	10.05	11.25	2	CAS
decapodiform	Todarodes pacificus	69.3	19.95	2	CAS
decapodiform	Watasenia scintillans	8.3	10	1	CAS
acanthomorph	Abudefduf saxatilis	86.4333	11.9833	3	CAS/WFB
acanthomorph	Acanthemblemaria macrospilus	0.566667	2.33333	3	CAS/WFB
acanthomorph	Acanthocepola abbreviata	7.4	6.15	3	CAS/WFB
acanthomorph	Acanthochaenus luetkenii	21.3	7.9	1	CAS/WFB
acanthomorph	Acanthostracion quadricornis	40.5667	7.56667	3	CAS/WFB
acanthomorph	Acropoma sp.	9.8	9.05	2	CAS/WFB
acanthomorph	Aethiomastacembelus paucispinis	10.65	2.9	2	CAS/WFB
acanthomorph	Agonostomus monticola	7.9	6.63333	3	CAS/WFB
acanthomorph	Ambassis gymnocephalus	1.6	4.23333	3	CAS/WFB
acanthomorph	Ambloplites rupestris	86.2	13.5	1	CAS/WFB
acanthomorph	Ammodytes hexapterus	1.5	3.31667	3	CAS/WFB
acanthomorph	Anabas testudineus	12.7	6.15	2	CAS/WFB
acanthomorph	Anableps dowei	24.7667	6.53333	3	CAS/WFB
acanthomorph	Anomalops katoptron	116.05	19.1	2	CAS/WFB
acanthomorph	Anoplogaster cornuta	35.9667	6.15	3	CAS/WFB
acanthomorph	Anoplopoma fimbria	85	8.5	3	CAS/WFB
acanthomorph	Antennarius hispidus	39	4.35	2	CAS/WFB
acanthomorph	Antigonia capros	32.1333	12	3	CAS/WFB
acanthomorph	Aphredoderus sayanus	8.73333	4.93333	3	CAS/WFB
acanthomorph	Aplocheilichthys spilauchen	5.33333	5.33333	3	CAS/WFB
acanthomorph	Aplocheilus lineatus	1.95	3.725	2	CAS/WFB
acanthomorph	Apogon retrosella	8.33333	8.13333	3	CAS/WFB
acanthomorph	Ariomma melanum	34.9	11.2667	3	CAS/WFB
acanthomorph	Arripis georgianus	38.7333	9.43333	3	CAS/WFB
acanthomorph	Atherinella pachylepis	7.3	5.9	3	CAS/WFB
acanthomorph	Atherinomorus insularum	3.25	6.3	2	CAS/WFB
acanthomorph	Barathronus bicolor	8	3.45	2	CAS/WFB
acanthomorph	Bathyclupea sp.	75.1667	24.4667	3	CAS/WFB
acanthomorph	Belontia signata	4.9	5	3	CAS/WFB
acanthomorph	Bembras japonica	24.55	10.7	2	CAS/WFB
acanthomorph	Bembrops filiferus	32.2	13.5	3	CAS/WFB
acanthomorph	Bidenichthys sp.	8.96667	2.8	3	CAS/WFB
acanthomorph	Bovichtus variegatus	13.95	10.1	2	CAS/WFB
acanthomorph	Brama japonica	338.8	15.9	1	CAS/WFB
acanthomorph	Bregmaceros mcclellandi	1.33333	3.1	3	CAS/WFB
acanthomorph	Bufoceratias wedli	158.9	3.5	1	CAS/WFB
acanthomorph	Caesio sp.	17.2	7.66667	3	CAS/WFB
acanthomorph	Calamus brachysomus	23.7333	8.38333	3	CAS/WFB
acanthomorph	Callanthias platei	78.65	10.45	2	CAS/WFB
acanthomorph	Callionymus curvicornis	12.2667	6.51667	3	CAS/WFB
acanthomorph	Canthigaster punctatissima	10.9	4.66667	3	CAS/WFB
acanthomorph	Caulolatilus princeps	143.1	14	1	CAS/WFB
acanthomorph	Centroberyx lineatus	112.75	19.3	2	CAS/WFB
acanthomorph	Centrodraco acanthopoma	10.9333	6.53333	3	CAS/WFB
acanthomorph	Centrogenys vaigiensis	54.9	12.7	2	CAS/WFB
acanthomorph	Centropomus robalito	65.0333	10.3	3	CAS/WFB
acanthomorph	Centropyge flavissimus	37.4667	7.36667	3	CAS/WFB
acanthomorph	Chaetodon ornatissimus	74.1	9.75	1	CAS/WFB
acanthomorph	Champsodon atridorsalis	13.9	6.33333	3	CAS/WFB
acanthomorph	Channa punctata	10.8333	5.23333	3	CAS/WFB
acanthomorph	Chaunax sp.	6.06667	4.53333	3	CAS/WFB
acanthomorph	Cheilodactylus variegatus	303.25	14.25	2	CAS/WFB
acanthomorph	Chiasmodon microcephalus	36.4	10.8	1	CAS/WFB
acanthomorph	Chilara taylori	1.6	3.2	1	CAS/WFB
acanthomorph	Chilomycterus schoepfi	246.5	14.35	2	CAS/WFB
acanthomorph	Chironemus marmoratus	8.46667	5.66667	3	CAS/WFB
acanthomorph	Ciliata mustela	12.5333	3.3	3	CAS/WFB
acanthomorph	Citharichthys sordidus	38.1	9.16667	3	CAS/WFB
acanthomorph	Citharichthys stigmaeus	12.1333	6.1	3	CAS/WFB
acanthomorph	Coelorinchus braueri	43.9333	18.1667	3	CAS/WFB
acanthomorph	Cololabis saira	1.6	3.875	2	CAS/WFB
acanthomorph	Congiopodus peruvianus	37.4333	7.38333	3	CAS/WFB
acanthomorph	Congrogadus subducens	11.6	4.9	1	CAS/WFB
acanthomorph	Coryphaena hippurus	201.4	13.35	1	CAS/WFB
acanthomorph	Crenichthys nevadae	1.3	3.13333	3	CAS/WFB
acanthomorph	Cryodraco antarcticus	11.9	11.8	1	CAS/WFB
acanthomorph	Cryptacanthodes maculatus	4.5	2.1	1	CAS/WFB
acanthomorph	Cubiceps pauciradiatus	22.6333	11.7333	3	CAS/WFB
acanthomorph	Cyprinodon macularius	1.3	3.01667	3	CAS/WFB
acanthomorph	Dactylagnus mundus	11.6667	3.78333	3	CAS/WFB
acanthomorph	Dactyloptena gilberti	40.7333	11.3667	3	CAS/WFB
acanthomorph	Ditropichthys storeri	12.8	1.6	1	CAS/WFB
acanthomorph	Dolloidraco longedorsalis	5.4	10.05	2	CAS/WFB
acanthomorph	Elassoma zonatum	0.633333	2	3	CAS/WFB
acanthomorph	Eleotris fusca	29.3	5.88333	3	CAS/WFB
acanthomorph	Emmelichthys nitidus	36.8	10.55	2	CAS/WFB
acanthomorph	Enoplosus armatus	28.3	10.05	2	CAS/WFB
acanthomorph	Ephippus orbis	15.55	8.1	2	CAS/WFB
acanthomorph	Epigonus pandionus	16.3	13.8333	3	CAS/WFB
acanthomorph	Epinephelus labriformis	143.8	13.55	2	CAS/WFB
acanthomorph	Erisphex aniarus	7	4.5	2	CAS/WFB
acanthomorph	Eucinostomus dowii	22.4667	10.8167	3	CAS/WFB
acanthomorph	Euclichthys polynemus	43.0667	12.9333	3	CAS/WFB
acanthomorph	Euleptorhamphus velox	3.2	5.2	1	CAS/WFB
acanthomorph	Exocoetus volitans	40.4	10.3	1	CAS/WFB
acanthomorph	Forbesichthys agassizii	5	1.6	1	CAS/WFB
acanthomorph	Fundulus parvipinnis	2.96667	3.86667	3	CAS/WFB
acanthomorph	Gambusia affinis	2.46667	3	3	CAS/WFB
acanthomorph	Gasterosteus aculeatus	3.86667	5.13333	3	CAS/WFB
acanthomorph	Gazza minuta	16.7333	8.76667	3	CAS/WFB
acanthomorph	Gibberichthys pumilus	15.1	6.46667	3	CAS/WFB
acanthomorph	Gibbonsia elegans	9.25	4.9	2	CAS/WFB
acanthomorph	Gillichthys mirabilis	23.2333	4.7	3	CAS/WFB
acanthomorph	Gnathanacanthus goetzeei	74	11.1	1	CAS/WFB
acanthomorph	Gobiesox strumosus	1.96667	2.38333	3	CAS/WFB
acanthomorph	Gobionotothen gibberifrons	11.2	9.15	3	CAS/WFB
acanthomorph	Grammicolepis brachiusculus	21.0333	12.6833	3	CAS/WFB
acanthomorph	Grammoplites scaber	6.7	6.35	2	CAS/WFB
acanthomorph	Gymnocranius griseus	59.6	14.85	2	CAS/WFB
acanthomorph	Haemulon sciurus	110.667	14.5333	3	CAS/WFB
acanthomorph	Halichoeres pictus	14.2333	4.68333	3	CAS/WFB
acanthomorph	Halieutichthys aculeatus	5.2	6.01667	3	CAS/WFB
acanthomorph	Harpagifer bispinis	8.43333	5.81667	3	CAS/WFB
acanthomorph	Helostoma temminkii	22.8333	8.05	3	CAS/WFB
acanthomorph	Hemilepidotus hemilepidotus	15.3333	7.43333	3	CAS/WFB
acanthomorph	Hemitripterus bolini	99.5333	9.66667	3	CAS/WFB
acanthomorph	Heteropriacanthus cruentatus	106.1	21.1	2	CAS/WFB
acanthomorph	Hirundichthys rondeletii	10.2	6.1	1	CAS/WFB
acanthomorph	Histiopterus typus	65.6	15	1	CAS/WFB
acanthomorph	Hoplichthys citrinus	32.3333	11.8333	3	CAS/WFB
acanthomorph	Hyperoglyphe japonica	110.1	13.7	1	CAS/WFB
acanthomorph	Hypoptychus dybowskii	0.65	4.2	2	CAS/WFB
acanthomorph	Hypsoblennius gentilis	10.8	4.96667	3	CAS/WFB
acanthomorph	Icosteus aenigmaticus	222.9	9.7	1	CAS/WFB
acanthomorph	Inermia vittata	7.95	6.4	2	CAS/WFB
acanthomorph	Kathetostoma albigutta	14.65	4.775	2	CAS/WFB
acanthomorph	Katsuwonus pelamis	469.6	15	1	CAS/WFB
acanthomorph	Kuhlia rupestris	143.1	14.8	3	CAS/WFB
acanthomorph	Kyphosus sp.	63.7333	10.5333	3	CAS/WFB
acanthomorph	Labrisomus sp.	28.5	6.2	1	CAS/WFB
acanthomorph	Lactarius lactarius	16.5	8.7	3	CAS/WFB
acanthomorph	Lates niloticus	84.3667	11.7333	3	CAS/WFB
acanthomorph	Latridopsis ciliaris	33.6	8.25	2	CAS/WFB
acanthomorph	Leptobrama muelleri	193.9	12	1	CAS/WFB
acanthomorph	Liparis pulchellus	10.6167	3.85	6	CAS/WFB
acanthomorph	Lobotes surinamensis	235.4	9.46667	3	CAS/WFB
acanthomorph	Lophiidae indet.	115.267	10.2667	3	CAS/WFB
acanthomorph	Lutjanidae indet.	10.55	8	2	CAS/WFB
acanthomorph	Luvaridae indet.	275.85	14.65	2	CAS/WFB
acanthomorph	Lycodes pacificus	11	8.65	2	CAS/WFB
acanthomorph	Macroramphosus scolopax	14.3167	9.1	6	CAS/WFB
acanthomorph	Malacocottus kincaidi	60.4	12	1	CAS/WFB
acanthomorph	Melanocetus johnsonii	21.3333	1.16667	3	CAS/WFB
acanthomorph	Melanonus zugmayeri	20.5	6.45	2	CAS/WFB
acanthomorph	Melanotaenia affinis	22	6.45	2	CAS/WFB
acanthomorph	Mene maculata	17.3	8	3	CAS/WFB
acanthomorph	Merluccius gayi	45.2	9.9	3	CAS/WFB
acanthomorph	Microgadus proximus	29.5	8.975	2	CAS/WFB
acanthomorph	Monacanthus hispidus	20.6	8.28333	3	CAS/WFB
acanthomorph	Monocanthus mylii	70.8	10.05	2	CAS/WFB
acanthomorph	Monocentris japonica	88.4667	12.9	3	CAS/WFB
acanthomorph	Monodactylus argenteus	5	6.4	3	CAS/WFB
acanthomorph	Monopterus albus	34.9	1.6	1	CAS/WFB
acanthomorph	Mora moro	6.55	10.55	2	CAS/WFB
acanthomorph	Morone chrysops	183.567	11	3	CAS/WFB
acanthomorph	Muraenolepis microps	12.1	4.3	1	CAS/WFB
acanthomorph	Nandus nandus	12.0333	5.93333	3	CAS/WFB
acanthomorph	Nematistius pectoralis	145.2	12.5	1	CAS/WFB
acanthomorph	Nemipterus hexodon	26.2333	10.4	3	CAS/WFB
acanthomorph	Neoodax balteatus	29.7667	7.13333	3	CAS/WFB
acanthomorph	Normanichthys crockeri	2.83333	5.65	3	CAS/WFB
acanthomorph	Odontesthes hatcheri	15.9667	6.9	3	CAS/WFB
acanthomorph	Odontobutis obscura	53.9333	4.36667	3	CAS/WFB
acanthomorph	Odontopyxis trispinosa	2.06667	4.45	3	CAS/WFB
acanthomorph	Oneirodes acanthias	102.8	3.6	1	CAS/WFB
acanthomorph	Ophiodon elongatus	26.8	8.16667	3	CAS/WFB
acanthomorph	Opistognathus punctatus	84.3	16.2	1	CAS/WFB
acanthomorph	Oplegnathus fasciatus	57.2	7.43333	3	CAS/WFB
acanthomorph	Oreochromis mossambicus	3.26667	4.6	3	CAS/WFB
acanthomorph	Oreosoma atlanticum	37.6	13.2	1	CAS/WFB
acanthomorph	Oryzias celebensis	0.3	3	3	CAS/WFB
acanthomorph	Ostracoberyx dorygenys	30.2	15.9	3	CAS/WFB
acanthomorph	Pampus argenteus	53.8	9.85	2	CAS/WFB
acanthomorph	Paracirrhites arcatus	8.4	5.7	1	CAS/WFB
acanthomorph	Parapercis cephalopunctata	16.25	7.05	2	CAS/WFB
acanthomorph	Parazen pacificus	17.7667	12.7667	3	CAS/WFB
acanthomorph	Parophrys vetulus	17.1667	6.63333	3	CAS/WFB
acanthomorph	Parupeneus sp.	24.7667	7.53333	3	CAS/WFB
acanthomorph	Pataecus fronto	47.7667	6.1	3	CAS/WFB
acanthomorph	Pegasus volitans	3.03333	4.23333	3	CAS/WFB
acanthomorph	Pempheris moluca	27.9	12	3	CAS/WFB
acanthomorph	Perca flavescens	5.5	5.11667	3	CAS/WFB
acanthomorph	Percichthys melanops	12.9	6.26667	3	CAS/WFB
acanthomorph	Percilia gillissi	3.53333	4.3	3	CAS/WFB
acanthomorph	Percopsis omiscomaycus	6.76667	5.46667	3	CAS/WFB
acanthomorph	Peristedion gracile	17.3667	8.76667	3	CAS/WFB
acanthomorph	Phanerodon furcatus	12	7.6	3	CAS/WFB
acanthomorph	Pholis ornata	3.46667	2.3	3	CAS/WFB
acanthomorph	Plesiops coeruleolineatus	2.36667	4.65	3	CAS/WFB
acanthomorph	Polydactylus octonemus	20.85	7.425	2	CAS/WFB
acanthomorph	Polymixia lowei	27.0333	11.2833	3	CAS/WFB
acanthomorph	Pomacanthus paru	80.4	10	1	CAS/WFB
acanthomorph	Pomatomus saltatrix	58.8	9.03333	3	CAS/WFB
acanthomorph	Porichthys notatus	1.96667	2.6	3	CAS/WFB
acanthomorph	Poromitra crassiceps	10.35	4.5	2	CAS/WFB
acanthomorph	Prionodraco evansii	12	11.5	1	CAS/WFB
acanthomorph	Prionotus stearnsi	6.83333	5.43333	3	CAS/WFB
acanthomorph	Prionurus punctatus	176.8	11.5	1	CAS/WFB
acanthomorph	Profundulus punctatus	5.96667	4.1	3	CAS/WFB
acanthomorph	Psettodes sp.	54.5333	6.66667	3	CAS/WFB
acanthomorph	Ptereleotris evides	5.3	5.1	1	CAS/WFB
acanthomorph	Rachycentron canadum	30.2667	6.63333	3	CAS/WFB
acanthomorph	Remora sp.	20.1	5.275	2	CAS/WFB
acanthomorph	Rhamphocottus richardsonii	8.66667	5.83333	3	CAS/WFB
acanthomorph	Rhyacichthys aspro	84.3333	4.9	3	CAS/WFB
acanthomorph	Rivulus brunneus	2.1	3.5	2	CAS/WFB
acanthomorph	Rondeletia bicolor	22.6	7	1	CAS/WFB
acanthomorph	Ronquilus jordani	22.7	9.3	1	CAS/WFB
acanthomorph	Samariscus japonicus	10.55	5.9	2	CAS/WFB
acanthomorph	Sargocentron vexillarium	43.5333	12.95	3	CAS/WFB
acanthomorph	Scaridae indet.	106.633	8.23333	3	CAS/WFB
acanthomorph	Scatophagus argus	69.65	8.95	2	CAS/WFB
acanthomorph	Scombrolabrax heterolepis	35.5	14.1	1	CAS/WFB
acanthomorph	Scophthalmus aquosus	1.56667	3.46667	3	CAS/WFB
acanthomorph	Scorpaena plumieri	395.3	16.85	1	CAS/WFB
acanthomorph	Scytalina cerdale	1.8	0.966667	3	CAS/WFB
acanthomorph	Siganus punctatus	40.4	9.4	3	CAS/WFB
acanthomorph	Sillago sihama	18.6	7.73333	3	CAS/WFB
acanthomorph	Solea orata	12.2	3.63333	3	CAS/WFB
acanthomorph	Solenostomus paradoxus	2.9	3.1	1	CAS/WFB
acanthomorph	Sphyraenidae indet.	71.7	10.5667	3	CAS/WFB
acanthomorph	Spicara nigricauda	26.1667	8.23333	3	CAS/WFB
acanthomorph	Stellifer furthi	59.6333	9.4	3	CAS/WFB
acanthomorph	Stereolepis ischinagi	279.6	16.3	1	CAS/WFB
acanthomorph	Symphurus atricaudus	15.2667	2.91667	3	CAS/WFB
acanthomorph	Symphysanodon berryi	16.0333	11.1	3	CAS/WFB
acanthomorph	Syngnathus leptorhynchus	2.1	2.6	3	CAS/WFB
acanthomorph	Terapon jarbua	26.8667	6.71667	3	CAS/WFB
acanthomorph	Tetragonurus cuvieri	69.55	9.675	2	CAS/WFB
acanthomorph	Tetrapturus angustirostris	22.55	8.3	2	CAS/WFB
acanthomorph	Toxotidae indet.	77.8333	12.5	3	CAS/WFB
acanthomorph	Trachinotus falcatus	50.6667	10.5333	3	CAS/WFB
acanthomorph	Trachinus armatus	29.1667	8.33333	3	CAS/WFB
acanthomorph	Trachipterus sp.	8.2	8.2	1	CAS/WFB
acanthomorph	Triacanthodes anomalus	10.4	10.15	3	CAS/WFB
acanthomorph	Triacanthus biaculeatus	108.067	12.1333	3	CAS/WFB
acanthomorph	Trichodon trichodon	32.4	7.4	3	CAS/WFB
acanthomorph	Trichonotus setiger	1.23333	2.78333	3	CAS/WFB
acanthomorph	Trichopsetta ventralis	12.0333	8	3	CAS/WFB
acanthomorph	Trinectes maculatus	26.9	3.76667	3	CAS/WFB
acanthomorph	Urophycis floridana	2	3.45	3	CAS/WFB
acanthomorph	Valencia hispanica	8.8	5.25	2	CAS/WFB
acanthomorph	Xiphister mucosus	4.46667	2.18333	3	CAS/WFB
acanthomorph	Zanclus cornutus	26.2333	9.61667	3	CAS/WFB
acanthomorph	Zaprora silenus	59.3	9.1	1	CAS/WFB
acanthomorph	Zenion leptolepis	23.05	15.3	2	CAS/WFB
acanthomorph	Zenopsis nebulosa	15.5333	7.33333	3	CAS/WFB
BM: body mass, CAS: California Academy of Sciences, WFB: Museum of Wildlife and Fish Biology at UC Davis
