# Supplementary material for: Allometry indicates giant eyes of giant squid are not exceptional
Source: BMC Evol Biol. 2013 Feb 18;13:45. doi: 10.1186/1471-2148-13-45 (PMC3661360; doi:10.1186/1471-2148-13-45)
Supplement: Additional file 4 — Acanthomorph eye diameter, measured in-situ and enucleated. [file 1471-2148-13-45-S4.xlsx]

## Sheet: DATA
species	extED [mm]	ED [mm]
Abudefduf saxatalis	9.56961	10.1092
Abudefduf taurus	10.5	11.109
Acanthurus bahianus	8.69331	9.04475
Acanthurus coeruleus	7.37955	7.935
Alphestes afer	16.7175	17.1917
Aluterus scriptus	8.7	10
Amblycirrhites pinos	4.186	4.22625
Amblygobius phalaena	5.11175	5.37338
Amphiprion melanopus	3.90425	4.06525
Amphiprion percula	3.17975	3.22
Amphiprion periderion	4.15581	4.40738
Anampses meleagrides	4.508	5.0715
Anampses neoguinaicus	4.17258	4.76292
Anisotremus virginicus	10.58	11.0032
Antennariidae indet.	3.864	5.0715
Apogon maculatus	5.64667	5.91623
Apogon margaritophorous	4.07867	4.07867
Apogon melas	8.45078	8.2524
Apogon sealei	7.7763	7.97468
Apogon townsendi	5.95125	6.10995
Ariosoma balearicum	5.47362	5.48742
Arothron immaculatus	7.935	7.69695
Arothron mappa	5.03125	6.88275
Arothron nigropunctatus	8.53012	8.2524
Arothron stellatus	10.3155	9.522
Atherinomorus stipes	7.53825	7.53825
Aulostomus maculatus	9.98392	9.72057
Bodianus bimaculatus	3.66332	3.67655
Bodianus diana	5.625	5.58333
Bodianus mesothorax	6.00837	6.11072
Bodianus rufus	5.93688	6.37963
Bodianus sepiocaudus	4.6023	4.6023
Bothus ocellatus	6.90345	6.348
Caesio teres	8.5698	9.91875
Cantherhines macrocerus	10.5536	10.1568
Cantherines pullus	7.38041	7.21223
Canthigaster rostrata	4.95937	5.35613
Centropyge ardi	4.37585	4.19538
Cephalopholis boenacki	8.2524	7.7763
Cephalopholis fulva	14.095	14.115
Cephalopholis miniata	6.8241	6.74475
Cephalopholis polleni	8.5698	8.5698
Cephalopholis taeniops	6.0306	6.10995
Cephalopholis urodeta	7.7763	8.01435
Cetoscarus bicolor	6.12641	6.35859
Chaetodon aculeatus	7.406	7.36575
Chaetodon auriga	7.37955	7.3531
Chaetodon capistratus	8.59625	8.54335
Chaetodon collare	6.69185	6.6654
Chaetodon ephippium	6.70508	6.70508
Chaetodon kleinii	6.70507	6.70507
Chaetodon lunula	7.89533	7.7763
Chaetodon mertensi	7.26053	7.41923
Chaetodon octofasciatum	6.0306	6.07028
Chaetodon pelewensis	6.42735	6.38767
Chaetodon striatus	10.9503	11.1883
Cheilinus chlorourus	7.69695	7.69695
Cheilinus fasciatus	7.6176	7.7763
Chelmon rostratus	6.85055	7.11505
Chromis cyanea	6.1939	6.47306
Chromis insolata	6.00415	6.00415
Chromis multilineata	7.22085	7.60173
Chromis viridis	3.83004	3.89922
Cirrhilabrus lubbocki	3.93108	4.29333
Cirrhilabrus solorensis	4.40924	4.77882
Cirrhitichthys falco	4.46775	4.347
Cirrhitichthys oxycephalus	5.2325	5.13858
Cirrhitus pinnulatus	10.4742	10.6329
Clepticus parrae	6.36986	7.387
Coris gaimard	5.57773	6.18562
Cromileptes altiveles	8.38465	8.38465
Cryptocentrus fasciatus	3.50175	3.34075
Cryptocentrus sp.	6.26865	5.5545
Ctenochaetus striatus	6.5067	6.5067
Ctenochaetus strigosus	6.86378	7.26053
Ctenochaetus tominiensis	6.1893	6.58605
Cyprinocirrhites polyactis	6.02408	6.25217
Dascyllus trimaculatus	7.69695	7.7763
Dendrochirus biocellatus	9.60135	8.64915
Dendrochirus brachypterus	8.84753	8.17305
Dendrochirus zebra	11.6645	11.5058
Diagramma picta	7.7234	8.06725
Diodon holocanthus	12.9605	13.7276
Diplectrum formosum	9.91875	10.871
Diproctacanthus xanthurus	3.65	3.85
Echidna catenata	4.025	3.66275
Ecsenius lineatus	3.42125	3.17975
Epibulus insidiator	6.10995	6.1939
Epinephelus adscenisonis	16.95	17.365
Epinephelus cruentatus	10.9239	10.6065
Epinephelus fulvus	7.1415	7.02248
Epinephelus guttatus	9.8394	9.8394
Epinephelus ongus	7.9879	7.53825
Equetus punctatus	14.75	15.6
Erythrocles monodi	30.5	37
Etelis oculatus	37.2	42.0667
Eucinostomus lefroyi	10.9503	10.7916
Forcipiger flavissimus	7.22085	7.0357
Gasterosteus aculeatus	4.15917	4.05183
Gerres cinereus	18.1	18
Gobiosoma horsti	2.6565	2.69675
Gramma loreto	4.025	3.93108
Gymnothorax fayagineus	5.2371	5.47515
Gymnothorax fimbriatus	5.95125	6.26865
Gymnothorax moringa	7.82658	7.8821
Gymnothorax richardsonii	3.542	3.79692
Gymnothorax vicinus	7.7763	7.3002
Haemulon aurolineatum	6.5895	6.85055
Haemulon carbonarium	10.6065	11.7174
Haemulon chrysargyreum	12.5349	13.5694
Haemulon flavolineatum	8.36598	9.10204
Haemulon melanurum	10.2362	11.2413
Haemulon parra	17.35	18.775
Haemulon plumieri	13.5424	15.9322
Haemulon sciurus	14.7973	16.2857
Haemulon striatum	6.10794	6.73181
Halichoeres bivittatus	4.87303	5.54149
Halichoeres chloropterus	4.1791	4.38409
Halichoeres chrysus	4.56167	4.65558
Halichoeres garnoti	6.44	7.4865
Halichoeres maculipinna	4.13939	4.77492
Halichoeres marginatus	4.84035	5.0784
Halichoeres pictus	4.09611	4.90916
Halichoeres poeyi	5.00442	5.76917
Hemigymnus melapturus	5.03202	4.95305
Hemitaurichthys polylepis	8.27224	8.37143
Heniochus accuminatus	8.51029	8.45078
Heniochus chrysostomus	7.8821	7.53825
Heniochus monoceros	9.91875	9.28395
Heniochus varius	8.0937	7.65728
Heteroconger longissimus	2.93825	2.9785
Histrio histrio	5.43375	5.75575
Holocentridae indet.	7.7763	7.3002
Holocentrus adscensionis	16.8659	16.9968
Holocentrus rufus	16.38	16.04
Hypoplectrus chlorurus	7.05985	7.31918
Hypoplectrus puella	7.6176	7.65728
Hypoplectrus unicolor	8.90704	8.92687
Hypsypops rubicundus	7.69695	8.06725
Inermia vittata	9.43666	10.2665
Johnrandallia nigirostris	11.1883	10.9503
Koumansetta rainfordi	2.7324	2.7918
Labrisomus nuchipinnis	5.98138	6.02393
Labroides bicolor	3.08583	3.23342
Labroides dimidiatus	3.00533	3.15292
Lachnolaimus maximus	16.5048	19.01
Lactophrys triqueter	10	10.1568
Liopropoma carmabi	3.50175	3.6225
Liopropoma eukrines	3.90425	4.025
Liopropoma mowbrayi	3.58225	3.58225
Liopropoma rubre	3.81033	3.83717
Lutjanus apodus	18.8667	19.9
Lutjanus decussatus	9.76005	10.2362
Lutjanus mahoganus	21.7	23.1
Lutjanus synagris	16.4667	18.1
Luzonichthys waitei	3.4615	3.99817
Macolor macularis	8.7285	8.7285
Macropharyngodon meleagris	4.70925	4.991
Malacoctenus triangulatus	3.864	3.58225
Microcanthus strigatus	10.1568	9.9981
Microspathodon chrysurus	9.79973	9.64103
Mugil cephalus	11.6	11.6
Mulloidichthys martinicus	10.7652	11.2677
Muranea sp.	4.761	4.1262
Myrichthys breviceps	3.77008	3.79692
Myrichthys ocellatus	3.84388	4.04513
Myripristris amaena	10.3155	10.3155
Myripristris jacobus	18.54	18.86
Naso lituratus	8.21272	8.17305
Naso vlamingii	11.1883	11.1487
Nemateleotris magnifica	4.93954	4.761
Neoglyphidodon nigroris	3.20658	3.07242
Neoniphon marianus	15.9125	15.5
Neoniphon sammara	12.9341	12.6166
Novaculichthys taeniourus	4.78768	4.95673
Novaculoides macrolepidotus	4.84342	5.42033
Ocyurus chrysurus	14.525	16.95
Odontanthias borbonius	9.522	9.76005
Ophioblennius atlanticus	4.09208	3.89083
Opistognathus aurifrons	6.0329	5.75268
Oplegnathus woodwardi	14.45	14.45
Orthopristis chrysoptera	7.32665	7.90855
Oxycirrhites typus	4.9105	4.70925
Paracentropogon rubripinnis	5.34405	4.80757
Paracirrhites arcatus	4.46775	4.38725
Paranthias furcifer	7.55412	7.96674
Parapercis millepunctata	4.54825	4.4275
Pempheris schomburgki	14.6362	14.5819
Periophthalmodon septemradiatus	5.11175	4.73608
Periophthalmus kalolo	4.78975	4.46775
Petroscirtes breviceps	4.54825	4.2665
Phaeoptyx pigmentaria	4.56167	4.61533
Pholidichthys leucotaenia	2.9785	3.381
Platybelone argalus	10.2626	10.7652
Plectranthias inermis	4.21207	4.31748
Plectroglyphidodon lacrymatus	4.15917	4.25308
Plectroglyphidodon leucozonus	3.93108	3.9445
Plectrorhinchus chaetodontoides	10.9768	11.2677
Pomacanthus paru	7.935	7.85565
Priacanthus cruentatus	22.175	21.9125
Prionurus microlepidotus	8.17305	8.64915
Pristigemys serrula	19.3	19.65
Pseudanthias bartlettorum	4.31681	4.56837
Pseudanthias dispar	4.33358	4.59521
Pseudanthias evansi	5.00066	5.23112
Pseudanthias fasciatus	7.69695	7.73663
Pseudanthias hutchii	5.27275	5.3935
Pseudanthias lori	3.95792	4.17258
Pseudanthias pleurotaenia	6.26865	6.44719
Pseudanthias squamipinnis	6.09816	6.39975
Pseudanthias tuka	3.75667	4.05183
Pseudocheilinops ataenia	3.542	3.42125
Pseudocheilinus evadinus	4.37719	4.2665
Pseudodax moluccanus	4.6375	5.0125
Pseudogramma gregoryi	2.737	2.69675
Pseudojuloides cerasinus	4.12563	4.70925
Pseudopeneus maculatus	11.8232	13.0928
Pterapogon kauderni	6.51636	6.10926
Ptereleotris evides	4.37843	4.8461
Ptereleotris heteroptera	4.0756	4.23603
Ptereleotris microlepis	4.5885	4.991
Ptereleotris zebra	5.03412	5.51425
Pterois volitans	4.93235	4.853
Rhinomugil corsula	2.6979	2.8566
Rypticus maculatus	5.99093	5.65282
Sargocentron coruscum	12.1036	12.1195
Sargocentron diadema	11.0297	11.3074
Sargocentron praslin	9.0459	8.64915
Sargocentron vexillarium	10.2398	10.5209
Scarus iseri	6.52841	7.31486
Scarus psittacus	6.348	6.90345
Scarus taeniopterus	6.31906	7.20283
Scorpaena plumieri	9.8394	10.3948
Serranocirrhites latus	4.95075	4.991
Serranus annularis	4.1055	4.22625
Serranus baldwini	4.11988	4.14
Serranus chionaraia	4.78975	4.78975
Serranus phoebe	5.68388	5.76323
Serranus tabacarius	6.16946	6.22898
Serranus tigrinus	6.05705	5.819
Serranus tortugarum	4.84265	4.94299
Siganus doliatus	10.0775	10.0775
Siganus magnificus	9.08557	9.24428
Siganus margaritiferus	9.60135	9.22727
Siganus puellus	9.6807	10.1171
Siganus punctatus	7.935	7.85565
Siganus spinus	9.0459	8.80785
Siganus tetrazonus	8.96655	8.80785
Siganus unimaculatus	8.4111	8.76817
Siganus uspi	7.3002	7.37955
Sparisoma aurofrenatum	5.87727	6.17052
Sparisoma chrysopterum	7.48343	8.05345
Sparisoma viride	5.99725	6.62112
Sphaeramia nematoptera	5.91675	5.88992
Sphoeroides sp.	7.85565	7.53825
Stegastes diencaeus	5.55143	5.57865
Stegastes fuscus	7.01646	7.10825
Stegastes leucostictus	5.14924	5.34175
Stegastes partitus	5.66375	5.82314
Stegastes planifrons	7.96145	8.0408
Stegastes variabilis	4.6023	4.6023
Stigmatogobius pleurostigma	4.13425	4.17393
Syngnathoides biaculeatus	4.62875	4.54825
Thalassoma bifasciatum	4.24637	5.03125
Thalassoma trilobatum	5.67525	6.58758
Thallassoma lunare	4.3907	4.6552
Tylosurus crocodilus	10.9503	10.871
Valenciennea pullaris	4.52813	4.38725
Valenciennea wardii	4.87025	5.152
Valenciennea 1	3.48833	3.52858
Variola louti	6.1893	5.8719
Xyrichthys splendens	4.94572	5.62494
Zoramia leptacantha	5.30409	5.1244
extED: externally measured eye diameter; ED: eye diameter measured after enucleation
